# Supplementary material for: Effects of Key Rumen Bacteria and Microbial Metabolites on Fatty Acid Deposition in Goat Muscle
Source: Animals (Basel). 2024 Nov 11;14(22):3225. doi: 10.3390/ani14223225 (PMC11590925; doi:10.3390/ani14223225)
Supplement: Supplementary file 1 [file animals-14-03225-s001.zip]

Archive with 2 entries (2 files):
- Table S1- .pdf
- Table S2- .pdf
